# Supplementary material for: Distinct Gut Microbiome Signatures in Hemodialysis and Kidney Transplant Populations
Source: J Clin Med. 2025 Nov 12;14(22):8032. doi: 10.3390/jcm14228032 (PMC12653591; doi:10.3390/jcm14228032)
Supplement: Supplementary file 1 [file jcm-14-08032-s001.zip]

Archive with 2 entries (2 files):
- jcm-3934277-supplementary Table S1 and S2.pdf
- jcm-3934277-supplementary Table S3a-c.xlsx
