# Supplementary material for: Distinct Gut Microbiome Signatures in Hemodialysis and Kidney Transplant Populations
Source: J Clin Med. 2025 Nov 12;14(22):8032. doi: 10.3390/jcm14228032 (PMC12653591; doi:10.3390/jcm14228032)
Supplement: Supplementary file 1 [file jcm-14-08032-s001.zip › jcm-3934277-supplementary Table S3a-c.xlsx]

## Sheet: Phylum
Supplementary Table S1a — Relative abundance by phylum (HC, HD, KTR)
Medians [IQR] (%), prevalence ≥0.1%, Kruskal–Wallis p, FDR q, Dunn post-hoc (BH)
Phylum	Overall_mean	RA_median[IQR]_HC	RA_median[IQR]_HD	RA_median[IQR]_KTR	Prev%_HC	Prev%_HD	Prev%_KTR	KW_p	Dunn_sig	KW_q
Firmicutes	72.8135	77.67 [21.54]	76.22 [15.28]	74.23 [21.40]	100	100	100	0.8124		0.8529
Bacteroidota	9.5419	2.85 [8.39]	2.61 [12.29]	6.82 [21.01]	76.9	66.7	72	0.1607		0.4822
Proteobacteria	7.7886	0.59 [3.88]	2.19 [9.07]	2.15 [7.94]	84.6	87.5	90.7	0.6703		0.8529
Actinobacteriota	7.5532	12.00 [8.03]	6.53 [9.57]	4.43 [8.47]	100	97.9	98.7	0.0312		0.1872
Verrucomicrobiota	1.7529	0.00 [0.91]	0.15 [2.14]	0.00 [0.00]	38.5	54.2	22.7	<0.0001	HD>KTR (q<0.0001)	0.0004
Desulfobacterota	0.2194	0.00 [0.37]	0.00 [0.14]	0.00 [0.31]	30.8	29.2	33.3	0.6957		0.8529
Cyanobacteria	0.1847	0.00 [0.15]	0.00 [0.04]	0.00 [0.02]	30.8	18.8	14.7	0.7359		0.8529
Fusobacteriota	0.121	0.00 [0.00]	0.00 [0.00]	0.00 [0.00]	0	2.1	6.7	0.2698		0.5396
Patescibacteria	0.01	0.00 [0.00]	0.00 [0.02]	0.00 [0.00]	0	6.2	0	0.0863		0.3451

## Sheet: Family
Supplementary Table S1b — Relative abundance by family (HC, HD, KTR)
Medians [IQR] (%), prevalence ≥0.1%, Kruskal–Wallis p, FDR q, Dunn post-hoc (BH)
Family	Phylum	Class	Order	Overall_mean	RA_median[IQR]_HC	RA_median[IQR]_HD	RA_median[IQR]_KTR	Prev%_HC	Prev%_HD	Prev%_KTR	KW_p	Dunn_sig	KW_q
Lachnospiraceae	Firmicutes	Clostridia	Lachnospirales	31.4159	34.91 [12.36]	29.50 [15.12]	30.38 [18.53]	100	100	98.7	0.247		0.4266
Ruminococcaceae	Firmicutes	Clostridia	Oscillospirales	14.1229	17.84 [15.50]	10.04 [13.66]	14.32 [14.83]	100	93.8	97.3	0.2362		0.4207
Enterobacteriaceae	Proteobacteria	Gammaproteobacteria	Enterobacterales	7.2851	0.55 [4.15]	1.75 [8.83]	1.03 [7.77]	84.6	83.3	81.3	0.4905		0.6078
Bacteroidaceae	Bacteroidota	Bacteroidia	Bacteroidales	5.2393	0.28 [1.52]	0.76 [6.52]	2.59 [10.77]	76.9	64.6	68	0.1487		0.2825
Lactobacillaceae	Firmicutes	Bacilli	Lactobacillales	3.9267	0.00 [0.45]	0.26 [1.22]	0.30 [3.74]	46.2	62.5	64	0.1477		0.2825
Streptococcaceae	Firmicutes	Bacilli	Lactobacillales	3.8038	2.05 [3.09]	0.95 [3.20]	1.98 [5.18]	92.3	79.2	94.7	0.0982		0.2298
Prevotellaceae	Bacteroidota	Bacteroidia	Bacteroidales	2.8518	0.07 [1.43]	0.00 [0.50]	0.00 [1.73]	46.2	33.3	33.3	0.4561		0.5909
Coriobacteriaceae	Actinobacteriota	Coriobacteriia	Coriobacteriales	2.4855	0.86 [4.31]	1.45 [3.25]	0.96 [3.41]	76.9	81.2	60	0.3236		0.4822
Peptostreptococcaceae	Firmicutes	Clostridia	Peptostreptococcales-Tissierellales	2.3933	2.20 [4.58]	1.43 [4.23]	0.75 [2.03]	92.3	79.2	78.7	0.2959		0.4558
Clostridiaceae	Firmicutes	Clostridia	Clostridiales	2.3827	0.69 [1.27]	0.73 [2.83]	0.27 [1.23]	61.5	70.8	58.7	0.1008		0.2298
Bifidobacteriaceae	Actinobacteriota	Actinobacteria	Bifidobacteriales	2.3459	4.58 [4.01]	0.37 [2.65]	0.56 [2.72]	92.3	70.8	77.3	0.0112	HC>HD (q=0.009); HC>KTR (q=0.012)	0.0625
Erysipelatoclostridiaceae	Firmicutes	Bacilli	Erysipelotrichales	2.1852	2.48 [3.63]	1.00 [2.33]	0.69 [1.88]	100	85.4	80	0.0363	HC>KTR (q=0.031)	0.109
Enterococcaceae	Firmicutes	Bacilli	Lactobacillales	1.8635	0.00 [0.32]	0.78 [3.34]	0.19 [1.08]	30.8	62.5	57.3	0.072		0.1953
Eggerthellaceae	Actinobacteriota	Coriobacteriia	Coriobacteriales	1.7953	1.38 [2.87]	1.37 [2.50]	0.86 [1.94]	100	91.7	84	0.0795		0.206
Akkermansiaceae	Verrucomicrobiota	Verrucomicrobiae	Verrucomicrobiales	1.7524	0.00 [0.91]	0.15 [2.14]	0.00 [0.00]	38.5	54.2	22.7	<0.0001	HD>KTR (q<0.0001)	0.0007
Clostridia UCG-014_uncl	Firmicutes	Clostridia	Clostridia UCG-014	1.7415	0.54 [1.20]	0.86 [3.30]	0.45 [1.53]	76.9	66.7	61.3	0.3328		0.4822
Erysipelotrichaceae	Firmicutes	Bacilli	Erysipelotrichales	1.6197	0.56 [2.47]	0.47 [1.17]	0.45 [2.32]	76.9	75	77.3	0.8133		0.8428
Oscillospiraceae	Firmicutes	Clostridia	Oscillospirales	1.6152	1.83 [3.19]	1.00 [2.16]	0.65 [1.47]	76.9	89.6	77.3	0.1101		0.2413
Veillonellaceae	Firmicutes	Negativicutes	Veillonellales-Selenomonadales	1.3166	0.38 [2.39]	0.00 [0.22]	0.32 [2.03]	53.8	29.2	56	0.0111	KTR>HD (q=0.011)	0.0625
Selenomonadaceae	Firmicutes	Negativicutes	Veillonellales-Selenomonadales	0.8765	0.00 [0.00]	0.00 [0.00]	0.00 [0.45]	0	16.7	32	0.0021	KTR>HC (q=0.013); KTR>HD (q=0.011)	0.0173
Acidaminococcaceae	Firmicutes	Negativicutes	Acidaminococcales	0.8157	0.00 [0.22]	0.01 [0.19]	0.09 [1.73]	30.8	35.4	48	0.1207		0.2547
[Eubacterium] coprostanoligenes group	Firmicutes	Clostridia	Oscillospirales	0.7074	0.76 [0.91]	0.59 [0.75]	0.30 [0.73]	100	81.2	70.7	0.0399		0.1137
Christensenellaceae	Firmicutes	Clostridia	Christensenellales	0.6354	0.30 [1.63]	0.33 [1.06]	0.06 [0.24]	69.2	68.8	42.7	0.0138	HD>KTR (q=0.015)	0.0654
Coriobacteriales Incertae Sedis	Actinobacteriota	Coriobacteriia	Coriobacteriales	0.5338	0.16 [0.74]	0.13 [0.92]	0.00 [0.13]	69.2	56.2	29.3	0.0007	HC>KTR (q=0.034); HD>KTR (q=0.001)	0.0106
Rikenellaceae	Bacteroidota	Bacteroidia	Bacteroidales	0.4294	0.19 [0.43]	0.13 [0.53]	0.04 [0.46]	53.8	52.1	48	0.7058		0.7737
Monoglobaceae	Firmicutes	Clostridia	Monoglobales	0.4237	0.30 [0.56]	0.36 [0.86]	0.10 [0.37]	69.2	66.7	50.7	0.0121	HD>KTR (q=0.011)	0.0625
Tannerellaceae	Bacteroidota	Bacteroidia	Bacteroidales	0.3766	0.00 [0.36]	0.04 [0.34]	0.00 [0.42]	46.2	41.7	41.3	0.9114		0.9114
Muribaculaceae	Bacteroidota	Bacteroidia	Bacteroidales	0.289	0.00 [0.26]	0.00 [0.04]	0.00 [0.00]	38.5	22.9	22.7	0.2797		0.4429
Barnesiellaceae	Bacteroidota	Bacteroidia	Bacteroidales	0.231	0.00 [0.14]	0.00 [0.12]	0.00 [0.26]	30.8	29.2	32	0.8527		0.8679
Desulfovibrionaceae	Desulfobacterota	Desulfovibrionia	Desulfovibrionales	0.2194	0.00 [0.37]	0.00 [0.14]	0.00 [0.31]	30.8	29.2	33.3	0.6957		0.7737
Atopobiaceae	Actinobacteriota	Coriobacteriia	Coriobacteriales	0.2056	0.00 [0.19]	0.00 [0.13]	0.00 [0.07]	30.8	33.3	24	0.4017		0.5517
Anaerovoracaceae	Firmicutes	Clostridia	Peptostreptococcales-Tissierellales	0.1956	0.06 [0.27]	0.20 [0.31]	0.00 [0.09]	46.2	70.8	24	<0.0001	HD>KTR (q<0.0001)	0.0001
Gastranaerophilales_uncl	Cyanobacteria	Vampirivibrionia	Gastranaerophilales	0.1847	0.00 [0.15]	0.00 [0.04]	0.00 [0.02]	30.8	18.8	14.7	0.7359		0.7915
Sutterellaceae	Proteobacteria	Gammaproteobacteria	Burkholderiales	0.175	0.00 [0.02]	0.00 [0.00]	0.00 [0.21]	23.1	12.5	33.3	0.017	KTR>HD (q=0.013)	0.0691
Butyricicoccaceae	Firmicutes	Clostridia	Oscillospirales	0.1623	0.18 [0.25]	0.09 [0.29]	0.00 [0.12]	69.2	45.8	29.3	0.0015	HC>KTR (q=0.010); HD>KTR (q=0.009)	0.0165
Peptococcaceae	Firmicutes	Clostridia	Peptococcales	0.1489	0.00 [0.00]	0.01 [0.31]	0.00 [0.00]	23.1	33.3	9.3	<0.0001	HD>KTR (q<0.0001)	0.0007
Succinivibrionaceae	Proteobacteria	Gammaproteobacteria	Enterobacterales	0.1357	0.00 [0.00]	0.00 [0.00]	0.00 [0.00]	0	4.2	6.7	0.4688		0.5938
Fusobacteriaceae	Fusobacteriota	Fusobacteriia	Fusobacteriales	0.1208	0.00 [0.00]	0.00 [0.00]	0.00 [0.00]	0	2.1	6.7	0.2698		0.4429
Firmicutes_uncl	Firmicutes	Firmicutes_uncl	Firmicutes_uncl	0.1107	0.00 [0.21]	0.06 [0.21]	0.00 [0.14]	30.8	43.8	33.3	0.2756		0.4429
Coriobacteriales_uncl	Actinobacteriota	Coriobacteriia	Coriobacteriales	0.0781	0.00 [0.20]	0.00 [0.12]	0.00 [0.00]	30.8	27.1	4	0.0227	HD>KTR (q=0.035)	0.0807
Bacteroidales_uncl	Bacteroidota	Bacteroidia	Bacteroidales	0.0689	0.00 [0.00]	0.00 [0.00]	0.00 [0.00]	23.1	8.3	9.3	0.655		0.7576
Actinomycetaceae	Actinobacteriota	Actinobacteria	Actinomycetales	0.0566	0.00 [0.00]	0.00 [0.07]	0.00 [0.03]	0	20.8	9.3	0.0313	HD>HC (q=0.025); KTR>HC (q=0.044)	0.099
P5D1-392	Firmicutes	Bacilli	Lactobacillales	0.0554	0.00 [0.00]	0.00 [0.00]	0.00 [0.00]	0	4.2	5.3	0.3384		0.4822
UCG-010	Firmicutes	Clostridia	Oscillospirales	0.0538	0.00 [0.00]	0.00 [0.02]	0.00 [0.00]	15.4	14.6	9.3	0.0267	HD>KTR (q=0.027)	0.0895
Clostridia_uncl	Firmicutes	Clostridia	Clostridia_uncl	0.0532	0.00 [0.09]	0.03 [0.10]	0.00 [0.02]	23.1	25	5.3	0.0017	HD>KTR (q=0.002)	0.0165
Family XI	Firmicutes	Clostridia	Peptostreptococcales-Tissierellales	0.0491	0.00 [0.00]	0.00 [0.00]	0.00 [0.00]	0	4.2	6.7	0.654		0.7576
Micrococcaceae	Actinobacteriota	Actinobacteria	Micrococcales	0.0482	0.00 [0.00]	0.00 [0.00]	0.00 [0.01]	0	8.3	14.7	0.0961		0.2298
Marinifilaceae	Bacteroidota	Bacteroidia	Bacteroidales	0.0472	0.00 [0.00]	0.00 [0.07]	0.00 [0.04]	15.4	16.7	18.7	0.4065		0.5517
Rhodospirillales_uncl	Proteobacteria	Alphaproteobacteria	Rhodospirillales	0.0449	0.00 [0.00]	0.00 [0.00]	0.00 [0.00]	7.7	8.3	12	0.8105		0.8428
Enterobacterales_uncl	Proteobacteria	Gammaproteobacteria	Enterobacterales	0.0407	0.00 [0.00]	0.00 [0.01]	0.00 [0.00]	0	18.8	6.7	0.0197	HD>HC (q=0.035)	0.0749
Morganellaceae	Proteobacteria	Gammaproteobacteria	Enterobacterales	0.0373	0.00 [0.00]	0.00 [0.00]	0.00 [0.00]	0	6.2	0	0.43		0.5701
RF39_uncl	Firmicutes	Bacilli	RF39	0.0188	0.00 [0.03]	0.00 [0.02]	0.00 [0.00]	7.7	12.5	2.7	0.0149	HD>KTR (q=0.025)	0.0655
Oscillospirales_uncl	Firmicutes	Clostridia	Oscillospirales	0.0167	0.00 [0.00]	0.00 [0.01]	0.00 [0.00]	15.4	2.1	2.7	0.2126		0.391
Lactobacillales_uncl	Firmicutes	Bacilli	Lactobacillales	0.0142	0.00 [0.00]	0.00 [0.00]	0.00 [0.00]	0	6.2	6.7	0.6646		0.7576
Pasteurellaceae	Proteobacteria	Gammaproteobacteria	Enterobacterales	0.0125	0.00 [0.00]	0.00 [0.00]	0.00 [0.00]	0	4.2	6.7	0.5197		0.6303
Saccharimonadaceae	Patescibacteria	Saccharimonadia	Saccharimonadales	0.0086	0.00 [0.00]	0.00 [0.00]	0.00 [0.00]	0	6.2	0	0.1284		0.2613
Veillonellales-Selenomonadales_uncl	Firmicutes	Negativicutes	Veillonellales-Selenomonadales	0.0021	0.00 [0.00]	0.00 [0.00]	0.00 [0.00]	7.7	0	0	0.0088	HC>HD (q=0.006); HC>KTR (q=0.008)	0.0625

## Sheet: Genus
Supplementary Table S1c — Relative abundance by family (HC, HD, KTR)
Medians [IQR] (%), prevalence ≥0.1%, Kruskal–Wallis p, FDR q, Dunn post-hoc (BH)
Genus	Phylum	Class	Order	Family	Overall_mean	RA_median[IQR]_HC	RA_median[IQR]_HD	RA_median[IQR]_KTR	Prev%_HC	Prev%_HD	Prev%_KTR	KW_p	Dunn_sig	KW_q
Blautia	Firmicutes	Clostridia	Lachnospirales	Lachnospiraceae	6.6607	6.6268 [4.7056]	4.9658 [4.6770]	5.0900 [5.2742]	100	95.8	98.7	0.3077		0.4429
Faecalibacterium	Firmicutes	Clostridia	Oscillospirales	Ruminococcaceae	6.5806	4.1076 [7.3855]	0.6158 [4.9293]	5.1475 [14.9609]	84.6	79.2	82.7	0.0382	KTR>HD (q=0.033)	0.1221
Escherichia	Proteobacteria	Gammaproteobacteria	Enterobacterales	Enterobacteriaceae	6.2048	0.5543 [4.1450]	1.0934 [8.7905]	0.8288 [5.6736]	92.3	85.4	89.3	0.8308		0.8849
[Eubacterium] hallii group	Firmicutes	Clostridia	Lachnospirales	Lachnospiraceae	5.7025	3.3664 [9.0683]	4.5001 [9.7352]	2.7604 [5.8277]	100	95.8	86.7	0.1625		0.3086
Bacteroides	Bacteroidota	Bacteroidia	Bacteroidales	Bacteroidaceae	5.2393	0.2789 [1.5156]	0.7556 [6.5192]	2.5913 [10.7697]	76.9	66.7	69.3	0.1487		0.2864
Subdoligranulum	Firmicutes	Clostridia	Oscillospirales	Ruminococcaceae	4.0933	7.6574 [7.2350]	2.7415 [3.3976]	3.0933 [4.0104]	100	83.3	89.3	0.0085	HC>HD (q=0.006); HC>KTR (q=0.026)	0.0554
Lachnospiraceae_uncl	Firmicutes	Clostridia	Lachnospirales	Lachnospiraceae	4.0653	3.7203 [2.2713]	2.6936 [3.1127]	3.9898 [3.6249]	100	97.9	98.7	0.1936		0.3427
Streptococcus	Firmicutes	Bacilli	Lactobacillales	Streptococcaceae	3.4146	0.6721 [2.3520]	0.7557 [3.0025]	1.7017 [4.5496]	92.3	85.4	93.3	0.0858		0.1938
Dorea	Firmicutes	Clostridia	Lachnospirales	Lachnospiraceae	2.5292	3.7764 [2.6266]	1.5733 [2.2598]	2.1935 [3.2966]	92.3	91.7	84	0.1069		0.2333
Collinsella	Actinobacteriota	Coriobacteriia	Coriobacteriales	Coriobacteriaceae	2.4603	0.8636 [4.3114]	1.4102 [3.4269]	0.9566 [3.3531]	76.9	79.2	64	0.3543		0.4886
Agathobacter	Firmicutes	Clostridia	Lachnospirales	Lachnospiraceae	2.3425	1.3105 [3.6381]	0.5265 [3.4888]	0.2445 [3.1751]	69.2	68.8	56	0.4322		0.552
Bifidobacterium	Actinobacteriota	Actinobacteria	Bifidobacteriales	Bifidobacteriaceae	2.3411	4.5808 [4.0115]	0.3670 [2.6477]	0.5645 [2.7151]	100	79.2	82.7	0.0112	HC>HD (q=0.009); HC>KTR (q=0.011)	0.0636
Clostridium sensu stricto 1	Firmicutes	Clostridia	Clostridiales	Clostridiaceae	2.117	0.6918 [1.2706]	0.5154 [2.4538]	0.2721 [1.2226]	69.2	81.2	65.3	0.1765		0.3212
Anaerostipes	Firmicutes	Clostridia	Lachnospirales	Lachnospiraceae	2.0275	2.8733 [6.3617]	0.7957 [1.7675]	0.6108 [1.9765]	92.3	87.5	78.7	0.1221		0.254
Enterococcus	Firmicutes	Bacilli	Lactobacillales	Enterococcaceae	1.8557	0.0000 [0.3187]	0.7812 [3.3441]	0.1864 [1.0761]	38.5	68.8	70.7	0.0725		0.1726
Akkermansia	Verrucomicrobiota	Verrucomicrobiae	Verrucomicrobiales	Akkermansiaceae	1.7524	0.0000 [0.9101]	0.1455 [2.1447]	0.0000 [0.0044]	46.2	70.8	25.3	<0.0001	HD>KTR (q<0.0001)	0.004
Clostridia UCG-014_uncl	Firmicutes	Clostridia	Clostridia UCG-014	Clostridia UCG-014_uncl	1.7415	0.5446 [1.2033]	0.8575 [3.3004]	0.4534 [1.5331]	76.9	72.9	72	0.3328		0.4687
Prevotella_9	Bacteroidota	Bacteroidia	Bacteroidales	Prevotellaceae	1.6589	0.0000 [0.0000]	0.0000 [0.0000]	0.0000 [0.0482]	15.4	22.9	25.3	0.5885		0.6884
Ruminococcaceae_uncl	Firmicutes	Clostridia	Oscillospirales	Ruminococcaceae	1.6529	1.0258 [1.0497]	1.0576 [3.3536]	0.1852 [1.4568]	84.6	83.3	66.7	0.0174	HD>KTR (q=0.018)	0.0815
[Ruminococcus] torques group	Firmicutes	Clostridia	Lachnospirales	Lachnospiraceae	1.5382	1.0157 [1.8838]	1.0263 [2.1939]	0.8577 [1.7377]	76.9	85.4	84	0.9306		0.9524
Fusicatenibacter	Firmicutes	Clostridia	Lachnospirales	Lachnospiraceae	1.53	0.9781 [0.8433]	1.0542 [1.9504]	0.9075 [1.6578]	100	77.1	89.3	0.9658		0.9682
Erysipelotrichaceae UCG-003	Firmicutes	Bacilli	Erysipelotrichales	Erysipelatoclostridiaceae	1.3728	0.5636 [2.2298]	0.3460 [1.2069]	0.2747 [1.8447]	84.6	72.9	65.3	0.515		0.6246
Romboutsia	Firmicutes	Clostridia	Peptostreptococcales-Tissierellales	Peptostreptococcaceae	1.3422	1.2946 [2.6134]	0.3633 [2.3151]	0.4206 [0.7931]	84.6	75	76	0.2938		0.4403
Lactobacillus	Firmicutes	Bacilli	Lactobacillales	Lactobacillaceae	1.3316	0.0000 [0.0000]	0.0407 [0.2427]	0.0000 [0.2216]	15.4	52.1	49.3	0.0453	HD>HC (q=0.043); KTR>HC (q=0.037)	0.1264
Ligilactobacillus	Firmicutes	Bacilli	Lactobacillales	Lactobacillaceae	1.2042	0.0000 [0.0000]	0.0000 [0.0092]	0.0000 [0.0000]	7.7	25	18.7	0.4158		0.5502
Holdemanella	Firmicutes	Bacilli	Erysipelotrichales	Erysipelotrichaceae	1.0226	0.0000 [0.4174]	0.0000 [0.2944]	0.0000 [0.8447]	30.8	33.3	34.7	0.8831		0.9265
Ruminococcus	Firmicutes	Clostridia	Oscillospirales	Ruminococcaceae	0.915	0.5010 [1.5595]	0.2364 [1.5536]	0.1420 [1.0373]	84.6	75	64	0.1683		0.311
Coprococcus	Firmicutes	Clostridia	Lachnospirales	Lachnospiraceae	0.9088	1.2789 [1.0383]	0.6164 [1.3957]	0.3897 [0.8791]	92.3	77.1	69.3	0.0446		0.1264
Megamonas	Firmicutes	Negativicutes	Veillonellales-Selenomonadales	Selenomonadaceae	0.8386	0.0000 [0.0000]	0.0000 [0.0000]	0.0000 [0.1409]	0	10.4	30.7	0.0055	KTR>HC (q=0.020); KTR>HD (q=0.028)	0.0484
Klebsiella	Proteobacteria	Gammaproteobacteria	Enterobacterales	Enterobacteriaceae	0.7959	0.0000 [0.0000]	0.0000 [0.0000]	0.0000 [0.0000]	0	10.4	12	0.434		0.552
[Eubacterium] coprostanoligenes group_uncl	Firmicutes	Clostridia	Oscillospirales	[Eubacterium] coprostanoligenes group	0.7074	0.7559 [0.9137]	0.5920 [0.7506]	0.2970 [0.7262]	100	87.5	76	0.0399		0.1244
Phascolarctobacterium	Firmicutes	Negativicutes	Acidaminococcales	Acidaminococcaceae	0.7037	0.0000 [0.0763]	0.0000 [0.1910]	0.0000 [1.3457]	30.8	47.9	49.3	0.1364		0.2708
Roseburia	Firmicutes	Clostridia	Lachnospirales	Lachnospiraceae	0.6964	0.0000 [0.0000]	0.0000 [0.2407]	0.0822 [1.0710]	15.4	33.3	52	0.0081	KTR>HC (q=0.029); KTR>HD (q=0.034)	0.0554
[Ruminococcus] gnavus group	Firmicutes	Clostridia	Lachnospirales	Lachnospiraceae	0.6605	0.0000 [0.0000]	0.0000 [0.2758]	0.0000 [0.3466]	23.1	39.6	32	0.6288		0.7289
UCG-002	Firmicutes	Clostridia	Oscillospirales	Oscillospiraceae	0.6373	0.4054 [1.5782]	0.1025 [0.7395]	0.0704 [0.5292]	61.5	58.3	56	0.3765		0.5137
Dialister	Firmicutes	Negativicutes	Veillonellales-Selenomonadales	Veillonellaceae	0.629	0.3830 [2.1794]	0.0000 [0.0000]	0.0000 [0.4504]	53.8	20.8	32	0.0218	HC>HD (q=0.019)	0.0921
[Ruminococcus] gauvreauii group	Firmicutes	Clostridia	Lachnospirales	Lachnospiraceae	0.6204	0.4294 [0.6727]	0.4420 [0.8194]	0.1796 [0.6686]	53.8	70.8	56	0.296		0.4403
Christensenellaceae R-7 group	Firmicutes	Clostridia	Christensenellales	Christensenellaceae	0.6015	0.3006 [1.5364]	0.3085 [1.0602]	0.0595 [0.2192]	69.2	68.8	57.3	0.0206	HD>KTR (q=0.025)	0.0899
Catenibacterium	Firmicutes	Bacilli	Erysipelotrichales	Erysipelatoclostridiaceae	0.5853	0.0000 [1.1249]	0.0000 [0.0000]	0.0000 [0.0000]	38.5	18.8	10.7	0.0282	HC>KTR (q=0.029)	0.1025
HT002	Firmicutes	Bacilli	Lactobacillales	Lactobacillaceae	0.5643	0.0000 [0.0000]	0.0000 [0.0000]	0.0000 [0.0000]	0	14.6	18.7	0.2045		0.3571
Intestinibacter	Firmicutes	Clostridia	Peptostreptococcales-Tissierellales	Peptostreptococcaceae	0.5536	0.1848 [0.5720]	0.1427 [0.7954]	0.0329 [0.4333]	69.2	62.5	50.7	0.2867		0.4367
CAG-352	Firmicutes	Clostridia	Oscillospirales	Ruminococcaceae	0.5499	0.0000 [0.0000]	0.0000 [0.6827]	0.0000 [0.0000]	15.4	37.5	8	0.0002	HD>KTR (q=0.000)	0.0067
Prevotella_7	Bacteroidota	Bacteroidia	Bacteroidales	Prevotellaceae	0.5467	0.0000 [0.0000]	0.0000 [0.0000]	0.0000 [0.0000]	15.4	2.1	4	0.111		0.2361
Coriobacteriales Incertae Sedis_uncl	Actinobacteriota	Coriobacteriia	Coriobacteriales	Coriobacteriales Incertae Sedis	0.5332	0.1597 [0.7448]	0.1279 [0.9180]	0.0000 [0.1269]	69.2	66.7	36	0.0005	HC>KTR (q=0.030); HD>KTR (q=0.001)	0.0076
Adlercreutzia	Actinobacteriota	Coriobacteriia	Coriobacteriales	Eggerthellaceae	0.4676	0.1028 [0.6482]	0.1512 [0.5719]	0.0000 [0.4249]	53.8	58.3	34.7	0.0681		0.1652
Monoglobus	Firmicutes	Clostridia	Monoglobales	Monoglobaceae	0.4237	0.3017 [0.5611]	0.3578 [0.8568]	0.1041 [0.3690]	69.2	81.2	64	0.0121	HD>KTR (q=0.011)	0.0659
Alistipes	Bacteroidota	Bacteroidia	Bacteroidales	Rikenellaceae	0.3871	0.1771 [0.4337]	0.1346 [0.5320]	0.0286 [0.4128]	61.5	60.4	52	0.644		0.74
Lactococcus	Firmicutes	Bacilli	Lactobacillales	Streptococcaceae	0.3779	0.0000 [0.1076]	0.0000 [0.1687]	0.0000 [0.4015]	30.8	47.9	41.3	0.8119		0.8718
Veillonella	Firmicutes	Negativicutes	Veillonellales-Selenomonadales	Veillonellaceae	0.3758	0.0000 [0.0000]	0.0000 [0.0000]	0.0000 [0.0000]	7.7	10.4	20	0.2625		0.4212
Parabacteroides	Bacteroidota	Bacteroidia	Bacteroidales	Tannerellaceae	0.3623	0.0000 [0.3590]	0.0364 [0.2986]	0.0000 [0.4188]	46.2	52.1	49.3	0.951		0.9657
Senegalimassilia	Actinobacteriota	Coriobacteriia	Coriobacteriales	Eggerthellaceae	0.3374	0.0000 [0.7790]	0.0000 [0.6473]	0.0000 [0.3731]	38.5	43.8	48	0.9274		0.9524
Lachnoclostridium	Firmicutes	Clostridia	Lachnospirales	Lachnospiraceae	0.3318	0.0000 [0.1661]	0.0000 [0.0993]	0.1174 [0.3583]	46.2	33.3	58.7	0.0145	KTR>HD (q=0.011)	0.0725
Terrisporobacter	Firmicutes	Clostridia	Peptostreptococcales-Tissierellales	Peptostreptococcaceae	0.3143	0.0000 [0.0000]	0.0000 [0.2357]	0.0000 [0.2548]	15.4	31.2	28	0.5625		0.6638
Eggerthellaceae_uncl	Actinobacteriota	Coriobacteriia	Coriobacteriales	Eggerthellaceae	0.3041	0.0000 [0.2258]	0.0212 [0.1440]	0.0000 [0.0000]	46.2	52.1	21.3	0.0071	HD>KTR (q=0.011)	0.055
[Eubacterium] eligens group	Firmicutes	Clostridia	Lachnospirales	Lachnospiraceae	0.2904	0.0000 [0.2325]	0.0000 [0.1053]	0.0000 [0.2290]	38.5	35.4	37.3	0.7467		0.829
Lachnospiraceae NK4A136 group	Firmicutes	Clostridia	Lachnospirales	Lachnospiraceae	0.2836	0.0000 [0.2740]	0.0270 [0.3032]	0.0000 [0.1780]	46.2	50	34.7	0.3071		0.4429
Oscillospiraceae_uncl	Firmicutes	Clostridia	Oscillospirales	Oscillospiraceae	0.283	0.3583 [0.8018]	0.1857 [0.5055]	0.1189 [0.3808]	61.5	66.7	65.3	0.5617		0.6638
Muribaculaceae_uncl	Bacteroidota	Bacteroidia	Bacteroidales	Muribaculaceae	0.2818	0.0000 [0.2630]	0.0000 [0.0413]	0.0000 [0.0000]	46.2	29.2	22.7	0.2723		0.4247
UCG-005	Firmicutes	Clostridia	Oscillospirales	Oscillospiraceae	0.2738	0.1791 [0.2442]	0.1054 [0.4521]	0.0000 [0.1453]	53.8	70.8	44	0.0297	HD>KTR (q=0.027)	0.1053
CAG-56	Firmicutes	Clostridia	Lachnospirales	Lachnospiraceae	0.2672	0.0000 [0.3969]	0.0000 [0.1073]	0.0000 [0.2487]	38.5	29.2	36	0.4611		0.5753
Sarcina	Firmicutes	Clostridia	Clostridiales	Clostridiaceae	0.2571	0.0000 [0.0000]	0.0000 [0.0000]	0.0000 [0.0000]	0	12.5	5.3	0.1876		0.3366
Eggerthella	Actinobacteriota	Coriobacteriia	Coriobacteriales	Eggerthellaceae	0.2547	0.0000 [0.3726]	0.0000 [0.1987]	0.0000 [0.0643]	46.2	45.8	29.3	0.1117		0.2361
Limosilactobacillus	Firmicutes	Bacilli	Lactobacillales	Lactobacillaceae	0.2508	0.0000 [0.0000]	0.0000 [0.0000]	0.0000 [0.0748]	7.7	18.8	32	0.0809		0.1893
Enterobacteriaceae_uncl	Proteobacteria	Gammaproteobacteria	Enterobacterales	Enterobacteriaceae	0.2439	0.0000 [0.0000]	0.0000 [0.0000]	0.0000 [0.0000]	7.7	20.8	24	0.5034		0.6221
Turicibacter	Firmicutes	Bacilli	Erysipelotrichales	Erysipelotrichaceae	0.2236	0.0000 [0.1416]	0.0000 [0.1522]	0.0000 [0.0586]	38.5	31.2	33.3	0.9049		0.9408
Barnesiella	Bacteroidota	Bacteroidia	Bacteroidales	Barnesiellaceae	0.2145	0.0000 [0.1414]	0.0000 [0.1211]	0.0000 [0.1335]	30.8	41.7	37.3	0.9682		0.9682
Megasphaera	Firmicutes	Negativicutes	Veillonellales-Selenomonadales	Veillonellaceae	0.2098	0.0000 [0.0000]	0.0000 [0.0000]	0.0000 [0.1409]	0	10.4	32	0.0021	KTR>HC (q=0.014); KTR>HD (q=0.011)	0.02
Erysipelatoclostridium	Firmicutes	Bacilli	Erysipelotrichales	Erysipelatoclostridiaceae	0.1997	0.0000 [0.0000]	0.0106 [0.2183]	0.0000 [0.0425]	23.1	50	29.3	0.0526		0.1377
NK4A214 group	Firmicutes	Clostridia	Oscillospirales	Oscillospiraceae	0.1926	0.1346 [0.6214]	0.0733 [0.2663]	0.0000 [0.0512]	61.5	60.4	29.3	0.0003	HC>KTR (q=0.009); HD>KTR (q=0.001)	0.0075
Gastranaerophilales_uncl	Cyanobacteria	Vampirivibrionia	Gastranaerophilales	Gastranaerophilales_uncl	0.1847	0.0000 [0.1526]	0.0000 [0.0407]	0.0000 [0.0218]	30.8	31.2	26.7	0.7359		0.824
Slackia	Actinobacteriota	Coriobacteriia	Coriobacteriales	Eggerthellaceae	0.1846	0.0555 [0.1437]	0.0000 [0.2481]	0.0390 [0.2088]	53.8	47.9	52	0.8841		0.9265
Prevotellaceae_uncl	Bacteroidota	Bacteroidia	Bacteroidales	Prevotellaceae	0.1764	0.0000 [0.1409]	0.0000 [0.0000]	0.0000 [0.0000]	38.5	22.9	14.7	0.1686		0.311
Enterorhabdus	Actinobacteriota	Coriobacteriia	Coriobacteriales	Eggerthellaceae	0.1732	0.0000 [0.1456]	0.0000 [0.0000]	0.0000 [0.1437]	30.8	22.9	38.7	0.2547		0.4212
Incertae Sedis	Firmicutes	Clostridia	Oscillospirales	Ruminococcaceae	0.1676	0.0205 [0.1178]	0.1391 [0.1914]	0.0850 [0.1396]	53.8	83.3	76	0.0449		0.1264
Lachnospiraceae ND3007 group	Firmicutes	Clostridia	Lachnospirales	Lachnospiraceae	0.1674	0.0000 [0.0881]	0.0000 [0.1162]	0.0600 [0.2396]	38.5	45.8	56	0.2119		0.3617
[Clostridium] innocuum group	Firmicutes	Bacilli	Erysipelotrichales	Erysipelotrichaceae	0.1605	0.0000 [0.0000]	0.0000 [0.0465]	0.0000 [0.1443]	15.4	31.2	44	0.059		0.1516
Lachnospira	Firmicutes	Clostridia	Lachnospirales	Lachnospiraceae	0.1563	0.0000 [0.0000]	0.0000 [0.0447]	0.0000 [0.1589]	23.1	33.3	33.3	0.5463		0.6565
Butyricicoccus	Firmicutes	Clostridia	Oscillospirales	Butyricicoccaceae	0.1538	0.1670 [0.2511]	0.0841 [0.2896]	0.0000 [0.0750]	76.9	60.4	33.3	0.0003	HC>KTR (q=0.004); HD>KTR (q=0.002)	0.0067
Peptococcus	Firmicutes	Clostridia	Peptococcales	Peptococcaceae	0.1453	0.0000 [0.0000]	0.0000 [0.2993]	0.0000 [0.0000]	23.1	37.5	10.7	0.0021	HD>KTR (q=0.001)	0.02
Paraprevotella	Bacteroidota	Bacteroidia	Bacteroidales	Prevotellaceae	0.1433	0.0000 [0.0566]	0.0000 [0.0062]	0.0000 [0.0000]	38.5	25	18.7	0.3253		0.4631
[Eubacterium] ventriosum group	Firmicutes	Clostridia	Lachnospirales	Lachnospiraceae	0.1385	0.0391 [0.1697]	0.0233 [0.2082]	0.0000 [0.2014]	53.8	52.1	45.3	0.7967		0.8698
Desulfovibrio	Desulfobacterota	Desulfovibrionia	Desulfovibrionales	Desulfovibrionaceae	0.1361	0.0000 [0.0000]	0.0000 [0.0556]	0.0000 [0.0438]	15.4	33.3	28	0.6609		0.7464
Prevotella	Bacteroidota	Bacteroidia	Bacteroidales	Prevotellaceae	0.1282	0.0000 [0.0000]	0.0000 [0.0000]	0.0000 [0.0000]	0	6.2	12	0.2584		0.4212
Sellimonas	Firmicutes	Clostridia	Lachnospirales	Lachnospiraceae	0.1147	0.0000 [0.0000]	0.0000 [0.0000]	0.0000 [0.0000]	7.7	22.9	22.7	0.4304		0.552
Firmicutes_uncl	Firmicutes	Firmicutes_uncl	Firmicutes_uncl	Firmicutes_uncl	0.1107	0.0000 [0.2147]	0.0638 [0.2059]	0.0000 [0.1380]	38.5	58.3	49.3	0.2756		0.4247
Olsenella	Actinobacteriota	Coriobacteriia	Coriobacteriales	Atopobiaceae	0.1088	0.0000 [0.0000]	0.0000 [0.0741]	0.0000 [0.0000]	23.1	31.2	13.3	0.0443	HD>KTR (q=0.044)	0.1264
Sutterella	Proteobacteria	Gammaproteobacteria	Burkholderiales	Sutterellaceae	0.1063	0.0000 [0.0000]	0.0000 [0.0000]	0.0000 [0.0563]	15.4	12.5	30.7	0.0346	KTR>HD (q=0.036)	0.1132
Acidaminococcus	Firmicutes	Negativicutes	Acidaminococcales	Acidaminococcaceae	0.1048	0.0000 [0.0000]	0.0000 [0.0000]	0.0000 [0.0000]	7.7	2.1	20	0.0101	KTR>HD (q=0.009)	0.06
Family XIII AD3011 group	Firmicutes	Clostridia	Peptostreptococcales-Tissierellales	Anaerovoracaceae	0.0998	0.0000 [0.1125]	0.0726 [0.1388]	0.0000 [0.0494]	46.2	70.8	36	0.0006	HD>KTR (q<0.0001)	0.0076
Intestinimonas	Firmicutes	Clostridia	Oscillospirales	Oscillospiraceae	0.0942	0.0000 [0.0000]	0.0000 [0.2156]	0.0000 [0.0000]	23.1	45.8	14.7	0.0004	HD>KTR (q<0.0001)	0.0076
Lactiplantibacillus	Firmicutes	Bacilli	Lactobacillales	Lactobacillaceae	0.0892	0.0000 [0.0000]	0.0000 [0.0000]	0.0000 [0.0000]	7.7	18.8	21.3	0.5134		0.6246
Allisonella	Firmicutes	Negativicutes	Veillonellales-Selenomonadales	Veillonellaceae	0.0833	0.0000 [0.0000]	0.0000 [0.0000]	0.0000 [0.1555]	15.4	18.8	36	0.031	KTR>HD (q=0.042)	0.107
Marvinbryantia	Firmicutes	Clostridia	Lachnospirales	Lachnospiraceae	0.0805	0.0000 [0.0000]	0.0000 [0.1179]	0.0000 [0.0504]	7.7	43.8	26.7	0.0338		0.1132
Coriobacteriales_uncl	Actinobacteriota	Coriobacteriia	Coriobacteriales	Coriobacteriales_uncl	0.0781	0.0000 [0.1980]	0.0000 [0.1173]	0.0000 [0.0000]	30.8	29.2	13.3	0.0227	HD>KTR (q=0.035)	0.0928
Bilophila	Desulfobacterota	Desulfovibrionia	Desulfovibrionales	Desulfovibrionaceae	0.0696	0.0000 [0.0000]	0.0000 [0.0000]	0.0000 [0.0642]	15.4	16.7	37.3	0.0247	KTR>HD (q=0.027)	0.0979
Bacteroidales_uncl	Bacteroidota	Bacteroidia	Bacteroidales	Bacteroidales_uncl	0.0689	0.0000 [0.0000]	0.0000 [0.0000]	0.0000 [0.0000]	23.1	16.7	14.7	0.655		0.7461
Parasutterella	Proteobacteria	Gammaproteobacteria	Burkholderiales	Sutterellaceae	0.0688	0.0000 [0.0000]	0.0000 [0.0000]	0.0000 [0.0000]	23.1	8.3	22.7	0.1259		0.2566
Actinomyces	Actinobacteriota	Actinobacteria	Actinomycetales	Actinomycetaceae	0.0556	0.0000 [0.0000]	0.0000 [0.0674]	0.0000 [0.0264]	0	37.5	28	0.0263	HD>HC (q=0.023)	0.0999
UCG-010_uncl	Firmicutes	Clostridia	Oscillospirales	UCG-010	0.0538	0.0000 [0.0000]	0.0000 [0.0221]	0.0000 [0.0000]	15.4	39.6	17.3	0.0267	HD>KTR (q=0.027)	0.0999
Clostridia_uncl	Firmicutes	Clostridia	Clostridia_uncl	Clostridia_uncl	0.0532	0.0000 [0.0860]	0.0325 [0.0996]	0.0000 [0.0159]	46.2	56.2	28	0.0017	HD>KTR (q=0.002)	0.02
UBA1819	Firmicutes	Clostridia	Oscillospirales	Ruminococcaceae	0.0494	0.0000 [0.0000]	0.0000 [0.0315]	0.0000 [0.0145]	15.4	33.3	29.3	0.3818		0.5156
CHKCI002	Actinobacteriota	Coriobacteriia	Coriobacteriales	Eggerthellaceae	0.0486	0.0000 [0.0000]	0.0000 [0.0000]	0.0000 [0.0000]	7.7	20.8	12	0.2991		0.4403
Rothia	Actinobacteriota	Actinobacteria	Micrococcales	Micrococcaceae	0.0482	0.0000 [0.0000]	0.0000 [0.0000]	0.0000 [0.0124]	0	20.8	26.7	0.0961		0.2133
Weissella	Firmicutes	Bacilli	Lactobacillales	Lactobacillaceae	0.0462	0.0000 [0.0000]	0.0000 [0.0000]	0.0000 [0.0000]	0	6.2	17.3	0.0604		0.1521
Prevotellaceae UCG-001	Bacteroidota	Bacteroidia	Bacteroidales	Prevotellaceae	0.0459	0.0000 [0.0000]	0.0000 [0.0000]	0.0000 [0.0000]	23.1	6.2	2.7	0.0136	HC>HD (q=0.028); HC>KTR (q=0.010)	0.0712
Flavonifractor	Firmicutes	Clostridia	Oscillospirales	Oscillospiraceae	0.045	0.0000 [0.0000]	0.0000 [0.0000]	0.0000 [0.0335]	0	14.6	26.7	0.0448		0.1264
Rhodospirillales_uncl	Proteobacteria	Alphaproteobacteria	Rhodospirillales	Rhodospirillales_uncl	0.0449	0.0000 [0.0000]	0.0000 [0.0000]	0.0000 [0.0000]	15.4	20.8	22.7	0.8105		0.8718
UCG-003	Firmicutes	Clostridia	Oscillospirales	Oscillospiraceae	0.0434	0.0000 [0.0000]	0.0000 [0.0000]	0.0000 [0.0184]	7.7	20.8	25.3	0.3367		0.4692
[Eubacterium] siraeum group	Firmicutes	Clostridia	Oscillospirales	Ruminococcaceae	0.0429	0.0000 [0.0000]	0.0000 [0.0172]	0.0000 [0.0011]	0	33.3	25.3	0.0522	HD>HC (q=0.046)	0.1377
Rikenellaceae RC9 gut group	Bacteroidota	Bacteroidia	Bacteroidales	Rikenellaceae	0.0423	0.0000 [0.0000]	0.0000 [0.0000]	0.0000 [0.0000]	15.4	8.3	5.3	0.4054		0.5419
Howardella	Firmicutes	Clostridia	Lachnospirales	Lachnospiraceae	0.0413	0.0000 [0.0000]	0.0000 [0.0000]	0.0000 [0.0000]	15.4	16.7	9.3	0.4393		0.5533
Enterobacterales_uncl	Proteobacteria	Gammaproteobacteria	Enterobacterales	Enterobacterales_uncl	0.0407	0.0000 [0.0000]	0.0000 [0.0080]	0.0000 [0.0000]	0	25	9.3	0.0197	HD>HC (q=0.035)	0.089
[Eubacterium] brachy group	Firmicutes	Clostridia	Peptostreptococcales-Tissierellales	Anaerovoracaceae	0.0405	0.0000 [0.0000]	0.0000 [0.0936]	0.0000 [0.0000]	7.7	41.7	12	0.0002	HD>HC (q=0.016); HD>KTR (q<0.0001)	0.0067
Erysipelotrichaceae_uncl	Firmicutes	Bacilli	Erysipelotrichales	Erysipelotrichaceae	0.0393	0.0000 [0.0000]	0.0000 [0.0401]	0.0000 [0.0000]	7.7	35.4	13.3	0.0084	HD>KTR (q=0.011)	0.0554
Atopobiaceae_uncl	Actinobacteriota	Coriobacteriia	Coriobacteriales	Atopobiaceae	0.0392	0.0000 [0.0000]	0.0000 [0.0000]	0.0000 [0.0000]	7.7	18.8	9.3	0.2636		0.4212
Negativibacillus	Firmicutes	Clostridia	Oscillospirales	Ruminococcaceae	0.0361	0.0000 [0.0000]	0.0000 [0.0457]	0.0000 [0.0000]	23.1	33.3	17.3	0.1444		0.2824
Prevotellaceae NK3B31 group	Bacteroidota	Bacteroidia	Bacteroidales	Prevotellaceae	0.0357	0.0000 [0.0000]	0.0000 [0.0000]	0.0000 [0.0000]	15.4	4.2	4	0.2154		0.3617
Colidextribacter	Firmicutes	Clostridia	Oscillospirales	Oscillospiraceae	0.0333	0.0000 [0.0000]	0.0000 [0.0177]	0.0000 [0.0123]	15.4	27.1	25.3	0.7597		0.8363
Merdibacter	Firmicutes	Bacilli	Erysipelotrichales	Erysipelotrichaceae	0.0329	0.0000 [0.0000]	0.0000 [0.0000]	0.0000 [0.0000]	0	14.6	17.3	0.2753		0.4247
Christensenellaceae_uncl	Firmicutes	Clostridia	Christensenellales	Christensenellaceae	0.0321	0.0000 [0.0000]	0.0000 [0.0226]	0.0000 [0.0000]	15.4	33.3	9.3	0.0021	HD>KTR (q=0.001)	0.02
Solobacterium	Firmicutes	Bacilli	Erysipelotrichales	Erysipelotrichaceae	0.0308	0.0000 [0.0000]	0.0000 [0.0000]	0.0000 [0.0000]	23.1	6.2	6.7	0.1273		0.2566
Anaerovoracaceae_uncl	Firmicutes	Clostridia	Peptostreptococcales-Tissierellales	Anaerovoracaceae	0.0306	0.0000 [0.0000]	0.0000 [0.0240]	0.0000 [0.0000]	23.1	27.1	4	0.0006	HD>KTR (q=0.001)	0.0076
Leuconostoc	Firmicutes	Bacilli	Lactobacillales	Lactobacillaceae	0.0301	0.0000 [0.0205]	0.0000 [0.0000]	0.0000 [0.0000]	30.8	16.7	17.3	0.4226		0.552
[Eubacterium] xylanophilum group	Firmicutes	Clostridia	Lachnospirales	Lachnospiraceae	0.0249	0.0000 [0.0000]	0.0000 [0.0119]	0.0000 [0.0000]	7.7	27.1	8	0.0098	HD>KTR (q=0.010)	0.06
[Eubacterium] ruminantium group	Firmicutes	Clostridia	Lachnospirales	Lachnospiraceae	0.0248	0.0000 [0.0000]	0.0000 [0.0000]	0.0000 [0.0000]	23.1	14.6	5.3	0.0669		0.1652
Coriobacteriaceae_uncl	Actinobacteriota	Coriobacteriia	Coriobacteriales	Coriobacteriaceae	0.0204	0.0000 [0.0000]	0.0000 [0.0000]	0.0000 [0.0000]	0	16.7	6.7	0.0854		0.1938
Odoribacter	Bacteroidota	Bacteroidia	Bacteroidales	Marinifilaceae	0.0194	0.0000 [0.0000]	0.0000 [0.0226]	0.0000 [0.0000]	15.4	35.4	16	0.0521		0.1377
RF39_uncl	Firmicutes	Bacilli	RF39	RF39_uncl	0.0188	0.0000 [0.0287]	0.0000 [0.0179]	0.0000 [0.0000]	30.8	29.2	10.7	0.0149	HD>KTR (q=0.025)	0.0725
Oscillospirales_uncl	Firmicutes	Clostridia	Oscillospirales	Oscillospirales_uncl	0.0167	0.0000 [0.0000]	0.0000 [0.0130]	0.0000 [0.0000]	23.1	29.2	16	0.2126		0.3617
Tyzzerella	Firmicutes	Clostridia	Lachnospirales	Lachnospiraceae	0.0135	0.0000 [0.0000]	0.0000 [0.0000]	0.0000 [0.0000]	23.1	4.2	0	0.0003	HC>HD (q=0.002); HC>KTR (q<0.0001)	0.0067
Eisenbergiella	Firmicutes	Clostridia	Lachnospirales	Lachnospiraceae	0.0134	0.0000 [0.0000]	0.0000 [0.0000]	0.0000 [0.0000]	0	14.6	1.3	0.007	HD>KTR (q=0.008)	0.055
